# Supplementary material for: Abdominal imaging associates body composition with COVID-19 severity
Source: PLoS One. 2023 Apr 13;18(4):e0283506. doi: 10.1371/journal.pone.0283506 (PMC10101472; doi:10.1371/journal.pone.0283506)
Supplement: S1 Table — (XLSX) [file pone.0283506.s001.xlsx]

## Sheet: Sheet1
Phenotype name	Covariate	Beta	SE	Z	p	FDR
ASAT volume (ml)	Baseline IDP	0.85964	0.0225475	38.1258	1.2652e-227	2.38581e-226
ASAT volume (ml)	Delta Age	0.118093	0.0217723	5.42402	6.70758e-08	4.91889e-07
ASAT volume (ml)	Delta Age^2	-0.000872513	0.000184575	-4.72714	2.47403e-06	1.41988e-05
ASAT volume (ml)	Sex	0.108777	0.0356227	3.05359	0.00229797	0.0084259
ASAT volume (ml)	SARS-CoV-2	0.0250085	0.0177878	1.40594	0.159934	0.270658
ASAT volume (ml)	Ethnicity	0.0181831	0.0243991	0.745236	0.456237	0.584692
ASAT volume (ml)	BMI	0.012031	0.00486076	2.47513	0.0134205	0.0432074
ASAT volume (ml)	Height	-0.000123192	0.00142852	-0.0862371	0.931289	0.952946
ASAT volume (ml)	Townsend Index	0.00712417	0.00326826	2.1798	0.0294155	0.0761341
ASAT volume (ml)	Smoking	0.0053883	0.0366478	0.147029	0.883127	0.925181
ASAT volume (ml)	Alcohol	0.255284	0.0613343	4.16218	3.31761e-05	0.000156402
Iliopsoas muscle (ml)	Baseline IDP	0.965287	0.00971044	99.4071	0	0
Iliopsoas muscle (ml)	Delta Age	0.054224	0.0114529	4.73453	2.38686e-06	1.41988e-05
Iliopsoas muscle (ml)	Delta Age^2	-0.000656554	9.65222e-05	-6.80211	1.44525e-11	1.27182e-10
Iliopsoas muscle (ml)	Sex	-0.0345944	0.0163825	-2.11167	0.0348675	0.0885099
Iliopsoas muscle (ml)	SARS-CoV-2	-0.0161029	0.00910316	-1.76894	0.0770922	0.163708
Iliopsoas muscle (ml)	Ethnicity	-0.010214	0.0124873	-0.817949	0.413506	0.546688
Iliopsoas muscle (ml)	BMI	-0.00314862	0.00112149	-2.80754	0.00505195	0.0175489
Iliopsoas muscle (ml)	Height	0.00103084	0.000825623	1.24855	0.212008	0.325408
Iliopsoas muscle (ml)	Townsend Index	0.00392476	0.00166931	2.35112	0.018836	0.0591989
Iliopsoas muscle (ml)	Smoking	-0.0200266	0.0187547	-1.06782	0.285762	0.415414
Iliopsoas muscle (ml)	Alcohol	-0.0174621	0.0313722	-0.556609	0.577871	0.706213
Kidney volume (ml)	Baseline IDP	0.858293	0.0154271	55.6354	0	0
Kidney volume (ml)	Delta Age	0.141719	0.026667	5.3144	1.20932e-07	8.4016e-07
Kidney volume (ml)	Delta Age^2	-0.0013704	0.000225496	-6.07724	1.50124e-09	1.23853e-08
Kidney volume (ml)	Sex	0.0365909	0.0317146	1.15376	0.24876	0.37314
Kidney volume (ml)	SARS-CoV-2	0.019111	0.0217828	0.877345	0.380421	0.523079
Kidney volume (ml)	Ethnicity	0.00132258	0.0296491	0.0446078	0.964425	0.971787
Kidney volume (ml)	BMI	-0.00469278	0.00288625	-1.62591	0.104152	0.202177
Kidney volume (ml)	Height	0.00785162	0.00184562	4.25419	2.21056e-05	0.000112229
Kidney volume (ml)	Townsend Index	-0.00213707	0.00401764	-0.531922	0.594848	0.713818
Kidney volume (ml)	Smoking	0.0911443	0.0456127	1.99822	0.0458495	0.111627
Kidney volume (ml)	Alcohol	0.00777001	0.0752585	0.103244	0.917781	0.946462
Liver iron (mg/g)	Baseline IDP	0.81571	0.0265861	30.6819	2.95154e-122	4.87004e-121
Liver iron (mg/g)	Delta Age	0.248363	0.0990239	2.50811	0.0124179	0.040979
Liver iron (mg/g)	Delta Age^2	-0.00151004	0.000805861	-1.87382	0.0614725	0.137532
Liver iron (mg/g)	Sex	-0.127844	0.081707	-1.56467	0.118223	0.222934
Liver iron (mg/g)	SARS-CoV-2	-0.0971649	0.0552854	-1.75751	0.0793736	0.163708
Liver iron (mg/g)	Ethnicity	0.177898	0.0807178	2.20395	0.0279316	0.0737393
Liver iron (mg/g)	BMI	-0.0200517	0.00645381	-3.10696	0.00198553	0.00748828
Liver iron (mg/g)	Height	-0.0056735	0.00441747	-1.28433	0.199554	0.317363
Liver iron (mg/g)	Townsend Index	-0.0231693	0.0100683	-2.30121	0.0217443	0.065233
Liver iron (mg/g)	Smoking	-0.0294753	0.105081	-0.2805	0.779197	0.850033
Liver iron (mg/g)	Alcohol	-0.0182644	0.175809	-0.103888	0.917295	0.946462
Liver PDFF (%)	Baseline IDP	0.778853	0.029545	26.3616	2.34107e-100	3.43357e-99
Liver PDFF (%)	Delta Age	0.257207	0.0887986	2.89652	0.00391995	0.0139847
Liver PDFF (%)	Delta Age^2	-0.00167876	0.000721292	-2.32744	0.0202957	0.0623031
Liver PDFF (%)	Sex	-0.128845	0.0743558	-1.73281	0.0836763	0.167353
Liver PDFF (%)	SARS-CoV-2	-0.0408705	0.0500126	-0.817205	0.414157	0.546688
Liver PDFF (%)	Ethnicity	-0.0694873	0.0729316	-0.952773	0.341114	0.479011
Liver PDFF (%)	BMI	0.0032063	0.0065752	0.487635	0.625998	0.737075
Liver PDFF (%)	Height	-0.00912756	0.00398994	-2.28764	0.0225283	0.0660831
Liver PDFF (%)	Townsend Index	0.0123505	0.00910449	1.35653	0.175475	0.285959
Liver PDFF (%)	Smoking	-0.0996947	0.0950226	-1.04917	0.29455	0.422616
Liver PDFF (%)	Alcohol	0.236591	0.158564	1.49209	0.136236	0.245973
Liver volume (ml)	Baseline IDP	0.757264	0.0165737	45.6908	1.91867e-299	4.22106e-298
Liver volume (ml)	Delta Age	0.104674	0.0281543	3.71788	0.000207315	0.000912188
Liver volume (ml)	Delta Age^2	-0.000864756	0.000238185	-3.6306	0.000291007	0.00123913
Liver volume (ml)	Sex	0.0658753	0.0330673	1.99216	0.0465113	0.111627
Liver volume (ml)	SARS-CoV-2	0.0315408	0.0228793	1.37857	0.168205	0.278471
Liver volume (ml)	Ethnicity	-0.0089464	0.031127	-0.287416	0.773828	0.850033
Liver volume (ml)	BMI	0.0321191	0.00327151	9.81784	3.54825e-22	3.90307e-21
Liver volume (ml)	Height	0.00995755	0.00194124	5.12949	3.23255e-07	2.03189e-06
Liver volume (ml)	Townsend Index	0.00291256	0.00422116	0.68999	0.490293	0.616368
Liver volume (ml)	Smoking	0.0812032	0.047871	1.69629	0.0900109	0.177335
Liver volume (ml)	Alcohol	0.0846495	0.0790462	1.07089	0.28437	0.415414
Lung volume (ml)	Baseline IDP	0.735783	0.0158274	46.488	1.3378e-306	3.53178e-305
Lung volume (ml)	Delta Age	-0.130273	0.0302632	-4.30468	1.76615e-05	9.32529e-05
Lung volume (ml)	Delta Age^2	0.00111584	0.000256503	4.35022	1.43957e-05	7.91761e-05
Lung volume (ml)	Sex	-0.0325639	0.0358168	-0.90918	0.363382	0.50491
Lung volume (ml)	SARS-CoV-2	-0.0661955	0.0245842	-2.6926	0.00715831	0.0242281
Lung volume (ml)	Ethnicity	-0.00910217	0.0334809	-0.271862	0.785761	0.850168
Lung volume (ml)	BMI	-0.0104035	0.00294874	-3.52811	0.0004295	0.00177169
Lung volume (ml)	Height	0.0173971	0.00205377	8.47081	5.13831e-17	4.8447e-16
Lung volume (ml)	Townsend Index	-0.00119009	0.00453293	-0.262543	0.792934	0.850954
Lung volume (ml)	Smoking	0.0650995	0.0517673	1.25754	0.208728	0.325408
Lung volume (ml)	Alcohol	-0.165079	0.0849896	-1.94234	0.0522586	0.122543
Pancreas iron (mg/g)	Baseline IDP	0.327295	0.0525838	6.22425	1.59715e-09	1.24014e-08
Pancreas iron (mg/g)	Delta Age	-0.362381	0.163379	-2.21803	0.0272889	0.073513
Pancreas iron (mg/g)	Delta Age^2	0.0027729	0.00131863	2.10287	0.0362966	0.090399
Pancreas iron (mg/g)	Sex	0.201959	0.142986	1.41244	0.158841	0.270658
Pancreas iron (mg/g)	SARS-CoV-2	-0.0285289	0.0988689	-0.288552	0.77312	0.850033
Pancreas iron (mg/g)	Ethnicity	-0.122341	0.15309	-0.799142	0.42483	0.551032
Pancreas iron (mg/g)	BMI	-0.0145781	0.0116441	-1.25197	0.211539	0.325408
Pancreas iron (mg/g)	Height	-0.00548814	0.00782452	-0.701403	0.483586	0.613782
Pancreas iron (mg/g)	Townsend Index	-0.0335875	0.0172849	-1.94316	0.0529161	0.122543
Pancreas iron (mg/g)	Smoking	-0.117423	0.185041	-0.634579	0.526179	0.655241
Pancreas iron (mg/g)	Alcohol	0.164583	0.366482	0.449088	0.653687	0.750319
Pancreas PDFF (%)	Baseline IDP	0.739317	0.0448385	16.4884	4.09937e-44	4.91924e-43
Pancreas PDFF (%)	Delta Age	-0.131825	0.123437	-1.06796	0.286384	0.415414
Pancreas PDFF (%)	Delta Age^2	0.00137227	0.000994806	1.37944	0.16877	0.278471
Pancreas PDFF (%)	Sex	0.00808805	0.10857	0.0744962	0.940664	0.955136
Pancreas PDFF (%)	SARS-CoV-2	-0.0351743	0.0731529	-0.480832	0.630981	0.737075
Pancreas PDFF (%)	Ethnicity	-0.0407733	0.113639	-0.358797	0.719995	0.812302
Pancreas PDFF (%)	BMI	0.0137994	0.00931405	1.48156	0.139489	0.245973
Pancreas PDFF (%)	Height	0.0025263	0.00578844	0.436439	0.662827	0.754252
Pancreas PDFF (%)	Townsend Index	-0.00250255	0.0128174	-0.195246	0.84533	0.899868
Pancreas PDFF (%)	Smoking	-0.117093	0.136736	-0.856342	0.392481	0.534098
Pancreas PDFF (%)	Alcohol	0.39862	0.272938	1.46048	0.145189	0.25217
Pancreas volume (ml)	Baseline IDP	0.729373	0.0316654	23.0337	2.82023e-76	3.7227e-75
Pancreas volume (ml)	Delta Age	0.232717	0.0686387	3.39046	0.000764415	0.00296773
Pancreas volume (ml)	Delta Age^2	-0.00242682	0.000572974	-4.23548	2.80996e-05	0.000137376
Pancreas volume (ml)	Sex	-0.155932	0.087043	-1.79144	0.0739503	0.162691
Pancreas volume (ml)	SARS-CoV-2	0.0277138	0.0605834	0.457449	0.647587	0.749838
Pancreas volume (ml)	Ethnicity	0.0581156	0.0927556	0.626545	0.531301	0.655437
Pancreas volume (ml)	BMI	-0.0113781	0.00716763	-1.58742	0.113177	0.216512
Pancreas volume (ml)	Height	-0.00139589	0.00480637	-0.290426	0.771635	0.850033
Pancreas volume (ml)	Townsend Index	0.0158454	0.0105922	1.49595	0.135426	0.245973
Pancreas volume (ml)	Smoking	0.243584	0.108544	2.24411	0.0253507	0.0722431
Pancreas volume (ml)	Alcohol	0.190669	0.239177	0.797187	0.425797	0.551032
Spleen volume (ml)	Baseline IDP	0.885829	0.0114227	77.55	0	0
Spleen volume (ml)	Delta Age	-0.0513389	0.02317	-2.21575	0.0268387	0.073513
Spleen volume (ml)	Delta Age^2	0.000239861	0.000195596	1.2263	0.220252	0.334175
Spleen volume (ml)	Sex	-0.0487738	0.0274208	-1.77872	0.0754621	0.163295
Spleen volume (ml)	SARS-CoV-2	0.0289032	0.0189053	1.52884	0.126488	0.235161
Spleen volume (ml)	Ethnicity	0.0141493	0.0257785	0.548878	0.58316	0.706213
Spleen volume (ml)	BMI	0.019324	0.00227486	8.49462	4.22137e-17	4.28631e-16
Spleen volume (ml)	Height	-0.00126896	0.00152305	-0.833171	0.404864	0.545326
Spleen volume (ml)	Townsend Index	0.00514843	0.00348485	1.47738	0.139757	0.245973
Spleen volume (ml)	Smoking	-0.000891409	0.0395638	-0.022531	0.982027	0.982027
Spleen volume (ml)	Alcohol	0.087568	0.0653032	1.34095	0.180114	0.28994
VAT volume (ml)	Baseline IDP	0.944308	0.0150804	62.6181	0	0
VAT volume (ml)	Delta Age	0.10808	0.0205846	5.25054	1.71703e-07	1.13324e-06
VAT volume (ml)	Delta Age^2	-0.000711678	0.000174408	-4.08054	4.71153e-05	0.000214456
VAT volume (ml)	Sex	-0.058244	0.02609	-2.23242	0.0257229	0.0722431
VAT volume (ml)	SARS-CoV-2	0.0290495	0.0165411	1.7562	0.0792435	0.163708
VAT volume (ml)	Ethnicity	-0.0040596	0.0227826	-0.178189	0.858597	0.906678
VAT volume (ml)	BMI	-0.00287761	0.00288214	-0.998426	0.318222	0.45167
VAT volume (ml)	Height	-0.00225625	0.00129178	-1.74662	0.0808933	0.164276
VAT volume (ml)	Townsend Index	0.00568172	0.00303269	1.87349	0.0611803	0.137532
VAT volume (ml)	Smoking	-0.016975	0.0341454	-0.497138	0.619159	0.736297
VAT volume (ml)	Alcohol	0.197192	0.0570411	3.45701	0.000560302	0.00224121
