# Supplementary material for: Abdominal imaging associates body composition with COVID-19 severity
Source: PLoS One. 2023 Apr 13;18(4):e0283506. doi: 10.1371/journal.pone.0283506 (PMC10101472; doi:10.1371/journal.pone.0283506)
Supplement: S2 Table — (XLSX) [file pone.0283506.s002.xlsx]

## Sheet: Sheet1
Phenotype name	Covariate	Beta	SE	Z	p	FDR
ASAT volume (ml)	Baseline IDP	0.475357	0.240789	1.97416	0.0483631	0.136273
ASAT volume (ml)	Imaging Age	0.0221942	0.186303	0.119129	0.905173	0.93346
ASAT volume (ml)	Imaging Age^2	0.00090487	0.00146125	0.619243	0.535757	0.794792
ASAT volume (ml)	Sex	-1.39974	0.409542	-3.41782	0.000631253	0.00362284
ASAT volume (ml)	Ethnicity	-0.502711	0.255989	-1.9638	0.0495539	0.136273
ASAT volume (ml)	Center (dv1)	-0.547386	0.357557	-1.53091	0.125793	0.287104
ASAT volume (ml)	Center (dv2)	-0.155176	0.286705	-0.541239	0.588343	0.817487
ASAT volume (ml)	Scan Time	3.69631e-07	8.485e-06	0.0435629	0.965253	0.97863
ASAT volume (ml)	Scan Date	-0.00110015	0.000229	-4.80415	1.55413e-06	1.86496e-05
ASAT volume (ml)	Height	-0.0200116	0.0165795	-1.20701	0.227429	0.44148
ASAT volume (ml)	BMI	0.0496853	0.0491517	1.01086	0.312086	0.564319
Iliopsoas muscle (ml)	Baseline IDP	-0.684605	0.210154	-3.25764	0.00112342	0.00570353
Iliopsoas muscle (ml)	Imaging Age	0.0342399	0.186852	0.183247	0.854605	0.914797
Iliopsoas muscle (ml)	Imaging Age^2	0.000686122	0.00146984	0.4668	0.640643	0.854191
Iliopsoas muscle (ml)	Sex	-1.5339	0.364355	-4.2099	2.55483e-05	0.000198375
Iliopsoas muscle (ml)	Ethnicity	-0.504891	0.256901	-1.96531	0.0493782	0.136273
Iliopsoas muscle (ml)	Center (dv1)	-0.573452	0.358393	-1.60006	0.109585	0.272928
Iliopsoas muscle (ml)	Center (dv2)	-0.175592	0.289987	-0.605515	0.544837	0.797442
Iliopsoas muscle (ml)	Scan Time	2.28254e-06	8.55992e-06	0.266655	0.789735	0.914797
Iliopsoas muscle (ml)	Scan Date	-0.00110982	0.00023046	-4.81569	1.46692e-06	1.86496e-05
Iliopsoas muscle (ml)	Height	0.0211024	0.0185421	1.13808	0.255088	0.481023
Iliopsoas muscle (ml)	BMI	0.160625	0.0223355	7.19147	6.40969e-13	8.4608e-11
Kidney volume (ml)	Baseline IDP	-0.132175	0.127377	-1.03767	0.299425	0.548946
Kidney volume (ml)	Imaging Age	0.0574228	0.182551	0.314558	0.753097	0.914797
Kidney volume (ml)	Imaging Age^2	0.000571141	0.0014325	0.398702	0.690113	0.868608
Kidney volume (ml)	Sex	-0.929197	0.292501	-3.17673	0.00148945	0.00728177
Kidney volume (ml)	Ethnicity	-0.532762	0.247226	-2.15496	0.031165	0.0956257
Kidney volume (ml)	Center (dv1)	-0.520884	0.340569	-1.52945	0.126152	0.287104
Kidney volume (ml)	Center (dv2)	-0.271853	0.276861	-0.981913	0.326143	0.580632
Kidney volume (ml)	Scan Time	1.23518e-06	8.19166e-06	0.150785	0.880146	0.914797
Kidney volume (ml)	Scan Date	-0.00101123	0.000217646	-4.64621	3.38094e-06	3.18775e-05
Kidney volume (ml)	Height	-0.00127953	0.0165808	-0.0771697	0.938489	0.960314
Kidney volume (ml)	BMI	0.142712	0.023169	6.15959	7.2933e-10	3.20905e-08
Liver iron (mg/g)	Baseline IDP	-0.0569578	0.12464	-0.456978	0.647687	0.854947
Liver iron (mg/g)	Imaging Age	-0.157989	0.222428	-0.710292	0.477523	0.741565
Liver iron (mg/g)	Imaging Age^2	0.00212632	0.0017261	1.23187	0.217999	0.435999
Liver iron (mg/g)	Sex	-0.981012	0.335467	-2.92432	0.00345208	0.0142398
Liver iron (mg/g)	Ethnicity	-0.502493	0.288175	-1.74371	0.0812103	0.210191
Liver iron (mg/g)	Center (dv1)	-0.306679	0.355132	-0.863562	0.387828	0.648017
Liver iron (mg/g)	Center (dv2)	-0.114035	0.282207	-0.404083	0.686152	0.868608
Liver iron (mg/g)	Scan Time	4.881e-06	9.56472e-06	0.510313	0.609833	0.821407
Liver iron (mg/g)	Scan Date	-0.00136871	0.000387928	-3.52824	0.00041833	0.00250998
Liver iron (mg/g)	Height	-0.0102374	0.0179994	-0.568761	0.569518	0.808348
Liver iron (mg/g)	BMI	0.11588	0.0231338	5.0091	5.46859e-07	1.03122e-05
Liver PDFF (%)	Baseline IDP	0.26096	0.104558	2.49583	0.0125662	0.0427083
Liver PDFF (%)	Imaging Age	-0.180689	0.223948	-0.806833	0.419763	0.684058
Liver PDFF (%)	Imaging Age^2	0.00233204	0.00173861	1.34133	0.179815	0.370868
Liver PDFF (%)	Sex	-0.850355	0.340911	-2.49436	0.0126184	0.0427083
Liver PDFF (%)	Ethnicity	-0.507297	0.287266	-1.76595	0.0774044	0.204348
Liver PDFF (%)	Center (dv1)	-0.273593	0.356929	-0.76652	0.443367	0.713712
Liver PDFF (%)	Center (dv2)	-0.0584071	0.28436	-0.205398	0.837261	0.914797
Liver PDFF (%)	Scan Time	6.13152e-06	9.58975e-06	0.639382	0.522574	0.794792
Liver PDFF (%)	Scan Date	-0.00144106	0.000390724	-3.68817	0.000225874	0.00141978
Liver PDFF (%)	Height	-0.00756468	0.0181137	-0.417621	0.676224	0.868608
Liver PDFF (%)	BMI	0.0876444	0.0262643	3.33701	0.000846843	0.00465764
Liver volume (ml)	Baseline IDP	0.244359	0.138269	1.76727	0.0771824	0.204348
Liver volume (ml)	Imaging Age	0.0340439	0.182075	0.186978	0.851678	0.914797
Liver volume (ml)	Imaging Age^2	0.000814353	0.00142951	0.569672	0.5689	0.808348
Liver volume (ml)	Sex	-0.847924	0.291486	-2.90897	0.00362623	0.0145049
Liver volume (ml)	Ethnicity	-0.549286	0.24852	-2.21023	0.0270893	0.0857605
Liver volume (ml)	Center (dv1)	-0.481178	0.341704	-1.40817	0.15908	0.338686
Liver volume (ml)	Center (dv2)	-0.202163	0.277666	-0.72808	0.466565	0.733173
Liver volume (ml)	Scan Time	2.34188e-06	8.23539e-06	0.284368	0.776128	0.914797
Liver volume (ml)	Scan Date	-0.00106704	0.000218732	-4.8783	1.07003e-06	1.76555e-05
Liver volume (ml)	Height	-0.0157286	0.0161434	-0.974307	0.329904	0.580632
Liver volume (ml)	BMI	0.104876	0.0250469	4.18716	2.82462e-05	0.000207139
Lung volume (ml)	Baseline IDP	-0.149034	0.115374	-1.29175	0.196444	0.398932
Lung volume (ml)	Imaging Age	0.0380888	0.181146	0.210265	0.833461	0.914797
Lung volume (ml)	Imaging Age^2	0.000769932	0.00142134	0.541696	0.588028	0.817487
Lung volume (ml)	Sex	-0.908449	0.290536	-3.1268	0.00176718	0.00833097
Lung volume (ml)	Ethnicity	-0.518979	0.246772	-2.10307	0.0354598	0.104015
Lung volume (ml)	Center (dv1)	-0.503749	0.340075	-1.48129	0.138531	0.299771
Lung volume (ml)	Center (dv2)	-0.239996	0.276432	-0.86819	0.38529	0.648017
Lung volume (ml)	Scan Time	1.66186e-06	8.22669e-06	0.202009	0.83991	0.914797
Lung volume (ml)	Scan Date	-0.00105569	0.000219098	-4.81835	1.4475e-06	1.86496e-05
Lung volume (ml)	Height	9.88738e-06	0.0164858	0.000599753	0.999521	0.999521
Lung volume (ml)	BMI	0.124582	0.0209128	5.95722	2.56569e-09	7.32499e-08
Pancreas iron (mg/g)	Baseline IDP	0.181767	0.116093	1.5657	0.117419	0.283481
Pancreas iron (mg/g)	Imaging Age	0.0663685	0.234912	0.282525	0.777541	0.914797
Pancreas iron (mg/g)	Imaging Age^2	0.000476485	0.00182725	0.260766	0.794273	0.914797
Pancreas iron (mg/g)	Sex	-1.15472	0.347752	-3.32054	0.000898449	0.00474381
Pancreas iron (mg/g)	Ethnicity	-0.849613	0.288054	-2.9495	0.00318294	0.0140049
Pancreas iron (mg/g)	Center (dv1)	-0.472397	0.390601	-1.20941	0.226505	0.44148
Pancreas iron (mg/g)	Center (dv2)	0.0894715	0.300564	0.297679	0.765948	0.914797
Pancreas iron (mg/g)	Scan Time	3.78869e-06	9.74415e-06	0.388817	0.697412	0.868608
Pancreas iron (mg/g)	Scan Date	-0.00131873	0.000353306	-3.73255	0.000189554	0.00125106
Pancreas iron (mg/g)	Height	-0.0148688	0.0180475	-0.823871	0.410013	0.676521
Pancreas iron (mg/g)	BMI	0.133067	0.0255548	5.20713	1.91785e-07	4.21927e-06
Pancreas PDFF (%)	Baseline IDP	0.148148	0.108772	1.362	0.173197	0.362888
Pancreas PDFF (%)	Imaging Age	0.0647712	0.234601	0.276091	0.782478	0.914797
Pancreas PDFF (%)	Imaging Age^2	0.000460791	0.00182597	0.252354	0.800768	0.914797
Pancreas PDFF (%)	Sex	-0.939851	0.338089	-2.7799	0.00543762	0.0205076
Pancreas PDFF (%)	Ethnicity	-0.847233	0.288576	-2.93591	0.00332572	0.0141611
Pancreas PDFF (%)	Center (dv1)	-0.457393	0.391059	-1.16963	0.242151	0.463246
Pancreas PDFF (%)	Center (dv2)	0.0883435	0.302214	0.292321	0.770041	0.914797
Pancreas PDFF (%)	Scan Time	3.78671e-06	9.74269e-06	0.388672	0.697519	0.868608
Pancreas PDFF (%)	Scan Date	-0.00132921	0.000353563	-3.75948	0.00017027	0.00118293
Pancreas PDFF (%)	Height	-0.0134063	0.0179966	-0.744936	0.456311	0.725699
Pancreas PDFF (%)	BMI	0.115543	0.0272876	4.23426	2.29305e-05	0.000189177
Pancreas volume (ml)	Baseline IDP	-0.147145	0.0978737	-1.50342	0.132732	0.296959
Pancreas volume (ml)	Imaging Age	0.0996578	0.188513	0.528653	0.597046	0.820938
Pancreas volume (ml)	Imaging Age^2	0.000232712	0.00148217	0.157008	0.875238	0.914797
Pancreas volume (ml)	Sex	-0.829019	0.291509	-2.84388	0.00445674	0.0173026
Pancreas volume (ml)	Ethnicity	-0.557488	0.252556	-2.20738	0.0272874	0.0857605
Pancreas volume (ml)	Center (dv1)	-0.567066	0.35235	-1.60938	0.107532	0.272928
Pancreas volume (ml)	Center (dv2)	-0.172235	0.278223	-0.619052	0.535882	0.794792
Pancreas volume (ml)	Scan Time	1.58295e-06	8.36504e-06	0.189234	0.849909	0.914797
Pancreas volume (ml)	Scan Date	-0.00100378	0.000218421	-4.59564	4.31425e-06	3.79654e-05
Pancreas volume (ml)	Height	0.000565386	0.0156693	0.0360825	0.971217	0.97863
Pancreas volume (ml)	BMI	0.129735	0.0203529	6.37429	1.83814e-10	1.21317e-08
Spleen volume (ml)	Baseline IDP	0.0436347	0.103962	0.419716	0.674693	0.868608
Spleen volume (ml)	Imaging Age	0.0398741	0.181688	0.219465	0.826288	0.914797
Spleen volume (ml)	Imaging Age^2	0.000731968	0.00142542	0.51351	0.607595	0.821407
Spleen volume (ml)	Sex	-0.883501	0.291291	-3.03305	0.00242097	0.0110196
Spleen volume (ml)	Ethnicity	-0.536204	0.249865	-2.14597	0.0318752	0.0956257
Spleen volume (ml)	Center (dv1)	-0.504889	0.339969	-1.4851	0.137517	0.299771
Spleen volume (ml)	Center (dv2)	-0.253309	0.276043	-0.917645	0.358805	0.623187
Spleen volume (ml)	Scan Time	1.35452e-06	8.20342e-06	0.165117	0.868852	0.914797
Spleen volume (ml)	Scan Date	-0.00101906	0.000217266	-4.69037	2.72716e-06	2.99988e-05
Spleen volume (ml)	Height	-0.00935345	0.0156378	-0.598132	0.549752	0.797442
Spleen volume (ml)	BMI	0.127957	0.0215257	5.94441	2.77462e-09	7.32499e-08
VAT volume (ml)	Baseline IDP	0.42252	0.163898	2.57794	0.00993906	0.0354583
VAT volume (ml)	Imaging Age	-0.0352953	0.18734	-0.188402	0.850562	0.914797
VAT volume (ml)	Imaging Age^2	0.00128695	0.00147155	0.874552	0.381818	0.648017
VAT volume (ml)	Sex	-0.513944	0.328876	-1.56273	0.118117	0.283481
VAT volume (ml)	Ethnicity	-0.570571	0.256682	-2.22287	0.0262245	0.0857605
VAT volume (ml)	Center (dv1)	-0.550358	0.358267	-1.53616	0.124498	0.287104
VAT volume (ml)	Center (dv2)	-0.181774	0.286246	-0.635029	0.52541	0.794792
VAT volume (ml)	Scan Time	1.30378e-06	8.50462e-06	0.153303	0.878159	0.914797
VAT volume (ml)	Scan Date	-0.00106183	0.000227438	-4.66864	3.03195e-06	3.0786e-05
VAT volume (ml)	Height	-0.0178854	0.0161081	-1.11034	0.266853	0.496122
VAT volume (ml)	BMI	0.0799673	0.0307609	2.59964	0.00933222	0.0342182
