# Supplementary material for: Abdominal imaging associates body composition with COVID-19 severity
Source: PLoS One. 2023 Apr 13;18(4):e0283506. doi: 10.1371/journal.pone.0283506 (PMC10101472; doi:10.1371/journal.pone.0283506)
Supplement: S3 Table — (XLSX) [file pone.0283506.s003.xlsx]

## Sheet: Sheet1
Phenotype name	Covariate	Beta	SE	Z	p	FDR
ASAT volume (ml)	Baseline IDP	0.398698	0.250657	1.59061	0.111697	0.299979
ASAT volume (ml)	Imaging Age	-0.0097364	0.1947	-0.0500071	0.960117	0.989577
ASAT volume (ml)	Imaging Age^2	0.00104797	0.00153048	0.684734	0.493512	0.734665
ASAT volume (ml)	Sex	-1.34307	0.424758	-3.16198	0.00156703	0.00827391
ASAT volume (ml)	Ethnicity	-0.417127	0.268827	-1.55166	0.120744	0.300721
ASAT volume (ml)	Center (dv1)	-0.554843	0.372009	-1.49148	0.135836	0.309543
ASAT volume (ml)	Center (dv2)	-0.151491	0.296199	-0.511452	0.609035	0.787356
ASAT volume (ml)	Scan Time	2.16416e-06	8.8119e-06	0.245595	0.805996	0.901623
ASAT volume (ml)	Scan Date	-0.000967834	0.000238602	-4.05627	4.98634e-05	0.000506305
ASAT volume (ml)	Height	-0.0183411	0.0173755	-1.05557	0.291164	0.557008
ASAT volume (ml)	BMI	0.063784	0.0512235	1.24521	0.213055	0.432665
Iliopsoas muscle (ml)	Baseline IDP	-0.654093	0.216708	-3.01831	0.00254189	0.0119832
Iliopsoas muscle (ml)	Imaging Age	0.0058699	0.195149	0.030079	0.976004	0.989577
Iliopsoas muscle (ml)	Imaging Age^2	0.000806857	0.00153847	0.524453	0.599964	0.787356
Iliopsoas muscle (ml)	Sex	-1.54339	0.379443	-4.06752	4.75156e-05	0.000506305
Iliopsoas muscle (ml)	Ethnicity	-0.425187	0.26951	-1.57763	0.114651	0.299979
Iliopsoas muscle (ml)	Center (dv1)	-0.582321	0.37348	-1.55918	0.118955	0.300721
Iliopsoas muscle (ml)	Center (dv2)	-0.155636	0.299493	-0.519665	0.603297	0.787356
Iliopsoas muscle (ml)	Scan Time	4.11569e-06	8.89606e-06	0.462642	0.643621	0.809124
Iliopsoas muscle (ml)	Scan Date	-0.000989883	0.000240746	-4.11173	3.92712e-05	0.000506305
Iliopsoas muscle (ml)	Height	0.0197086	0.0193298	1.01959	0.307921	0.576102
Iliopsoas muscle (ml)	BMI	0.159305	0.0230485	6.91171	4.78834e-12	6.32061e-10
Kidney volume (ml)	Baseline IDP	-0.113238	0.134238	-0.843557	0.398917	0.650087
Kidney volume (ml)	Imaging Age	0.0106987	0.190159	0.0562617	0.955133	0.989577
Kidney volume (ml)	Imaging Age^2	0.000845737	0.00149565	0.565465	0.571758	0.786167
Kidney volume (ml)	Sex	-0.940639	0.305391	-3.08012	0.00206919	0.0105051
Kidney volume (ml)	Ethnicity	-0.412732	0.261398	-1.57894	0.11435	0.299979
Kidney volume (ml)	Center (dv1)	-0.561818	0.357342	-1.57221	0.115901	0.299979
Kidney volume (ml)	Center (dv2)	-0.262177	0.286135	-0.916268	0.359526	0.624081
Kidney volume (ml)	Scan Time	3.48963e-06	8.5325e-06	0.408981	0.682554	0.826579
Kidney volume (ml)	Scan Date	-0.000898628	0.000227153	-3.95606	7.61971e-05	0.000628626
Kidney volume (ml)	Height	-0.00139212	0.0175354	-0.079389	0.936723	0.989577
Kidney volume (ml)	BMI	0.14021	0.0239657	5.85042	4.90329e-09	2.15745e-07
Liver iron (mg/g)	Baseline IDP	-0.025693	0.1291	-0.199016	0.84225	0.926475
Liver iron (mg/g)	Imaging Age	-0.192635	0.232601	-0.828176	0.407571	0.653163
Liver iron (mg/g)	Imaging Age^2	0.0023311	0.00181	1.28791	0.197779	0.414394
Liver iron (mg/g)	Sex	-1.01166	0.35003	-2.89021	0.00384986	0.0169394
Liver iron (mg/g)	Ethnicity	-0.3585	0.305838	-1.17219	0.241121	0.468059
Liver iron (mg/g)	Center (dv1)	-0.341516	0.373579	-0.914174	0.360625	0.624081
Liver iron (mg/g)	Center (dv2)	-0.108129	0.293149	-0.368853	0.712237	0.830704
Liver iron (mg/g)	Scan Time	7.92715e-06	9.93012e-06	0.798294	0.4247	0.667386
Liver iron (mg/g)	Scan Date	-0.00130257	0.000403697	-3.22659	0.00125274	0.00689009
Liver iron (mg/g)	Height	-0.00946336	0.0187142	-0.505679	0.613082	0.787356
Liver iron (mg/g)	BMI	0.121535	0.0241281	5.03709	4.72666e-07	8.91313e-06
Liver PDFF (%)	Baseline IDP	0.259694	0.106845	2.43057	0.0150751	0.0552754
Liver PDFF (%)	Imaging Age	-0.212851	0.2345	-0.90768	0.364047	0.624081
Liver PDFF (%)	Imaging Age^2	0.00252157	0.00182546	1.38134	0.167175	0.357251
Liver PDFF (%)	Sex	-0.875638	0.355279	-2.46465	0.0137147	0.0517241
Liver PDFF (%)	Ethnicity	-0.367271	0.30403	-1.20801	0.227045	0.454089
Liver PDFF (%)	Center (dv1)	-0.308593	0.375116	-0.82266	0.410701	0.653163
Liver PDFF (%)	Center (dv2)	-0.048818	0.295427	-0.165245	0.868751	0.947728
Liver PDFF (%)	Scan Time	9.54216e-06	9.96419e-06	0.957645	0.338242	0.611615
Liver PDFF (%)	Scan Date	-0.0013796	0.000407107	-3.3888	0.000701997	0.00463318
Liver PDFF (%)	Height	-0.00650095	0.0188374	-0.345109	0.730012	0.830704
Liver PDFF (%)	BMI	0.0929475	0.0273208	3.40209	0.000668737	0.00463318
Liver volume (ml)	Baseline IDP	0.267162	0.144548	1.84826	0.0645647	0.207867
Liver volume (ml)	Imaging Age	-0.00423503	0.190005	-0.0222891	0.982217	0.989577
Liver volume (ml)	Imaging Age^2	0.00101952	0.00149525	0.681837	0.495342	0.734665
Liver volume (ml)	Sex	-0.857968	0.304849	-2.81441	0.00488675	0.0208081
Liver volume (ml)	Ethnicity	-0.429633	0.26253	-1.63651	0.101732	0.298415
Liver volume (ml)	Center (dv1)	-0.515386	0.358586	-1.43727	0.150641	0.33141
Liver volume (ml)	Center (dv2)	-0.1898	0.287351	-0.660515	0.508923	0.74091
Liver volume (ml)	Scan Time	5.10129e-06	8.5887e-06	0.593954	0.552543	0.775911
Liver volume (ml)	Scan Date	-0.000963054	0.000228681	-4.21135	2.53853e-05	0.000418858
Liver volume (ml)	Height	-0.0158955	0.0170315	-0.933302	0.350664	0.624081
Liver volume (ml)	BMI	0.101822	0.0260506	3.90861	9.28277e-05	0.000680737
Lung volume (ml)	Baseline IDP	-0.118465	0.122654	-0.965852	0.334118	0.611615
Lung volume (ml)	Imaging Age	0.00247127	0.189168	0.0130639	0.989577	0.989577
Lung volume (ml)	Imaging Age^2	0.000947776	0.00148714	0.637313	0.523921	0.74363
Lung volume (ml)	Sex	-0.924273	0.303589	-3.04449	0.00233076	0.0113948
Lung volume (ml)	Ethnicity	-0.39775	0.261084	-1.52345	0.127646	0.302867
Lung volume (ml)	Center (dv1)	-0.541841	0.356454	-1.52009	0.128489	0.302867
Lung volume (ml)	Center (dv2)	-0.241452	0.285752	-0.844973	0.398126	0.650087
Lung volume (ml)	Scan Time	3.81603e-06	8.55712e-06	0.445948	0.655635	0.816451
Lung volume (ml)	Scan Date	-0.000935584	0.000228521	-4.09408	4.2385e-05	0.000506305
Lung volume (ml)	Height	-0.00101241	0.0173338	-0.0584069	0.953425	0.989577
Lung volume (ml)	BMI	0.125365	0.0216594	5.788	7.12283e-09	2.35053e-07
Lung volume (ml)	Baseline IDP	-0.149034	0.115374	-1.29175	0.196444	0.398932
Lung volume (ml)	Imaging Age	0.0380888	0.181146	0.210265	0.833461	0.914797
Lung volume (ml)	Imaging Age^2	0.000769932	0.00142134	0.541696	0.588028	0.817487
Lung volume (ml)	Sex	-0.908449	0.290536	-3.1268	0.00176718	0.00833097
Lung volume (ml)	Ethnicity	-0.518979	0.246772	-2.10307	0.0354598	0.104015
Lung volume (ml)	Center (dv1)	-0.503749	0.340075	-1.48129	0.138531	0.299771
Lung volume (ml)	Center (dv2)	-0.239996	0.276432	-0.86819	0.38529	0.648017
Lung volume (ml)	Scan Time	1.66186e-06	8.22669e-06	0.202009	0.83991	0.914797
Lung volume (ml)	Scan Date	-0.00105569	0.000219098	-4.81835	1.4475e-06	1.86496e-05
Lung volume (ml)	Height	9.88738e-06	0.0164858	0.000599753	0.999521	0.999521
Lung volume (ml)	BMI	0.124582	0.0209128	5.95722	2.56569e-09	7.32499e-08
Lung volume (ml)	Baseline IDP	-0.118465	0.122654	-0.965852	0.334118	0.611615
Lung volume (ml)	Imaging Age	0.00247127	0.189168	0.0130639	0.989577	0.989577
Lung volume (ml)	Imaging Age^2	0.000947776	0.00148714	0.637313	0.523921	0.74363
Lung volume (ml)	Sex	-0.924273	0.303589	-3.04449	0.00233076	0.0113948
Lung volume (ml)	Ethnicity	-0.39775	0.261084	-1.52345	0.127646	0.302867
Lung volume (ml)	Center (dv1)	-0.541841	0.356454	-1.52009	0.128489	0.302867
Lung volume (ml)	Center (dv2)	-0.241452	0.285752	-0.844973	0.398126	0.650087
Lung volume (ml)	Scan Time	3.81603e-06	8.55712e-06	0.445948	0.655635	0.816451
Lung volume (ml)	Scan Date	-0.000935584	0.000228521	-4.09408	4.2385e-05	0.000506305
Lung volume (ml)	Height	-0.00101241	0.0173338	-0.0584069	0.953425	0.989577
Lung volume (ml)	BMI	0.125365	0.0216594	5.788	7.12283e-09	2.35053e-07
Pancreas iron (mg/g)	Baseline IDP	0.239412	0.120839	1.98126	0.0475626	0.156957
Pancreas iron (mg/g)	Imaging Age	0.0154264	0.244915	0.0629869	0.949777	0.989577
Pancreas iron (mg/g)	Imaging Age^2	0.000797137	0.00191022	0.417302	0.676458	0.826579
Pancreas iron (mg/g)	Sex	-1.20107	0.363854	-3.30095	0.000963565	0.00553003
Pancreas iron (mg/g)	Ethnicity	-0.704065	0.305218	-2.30676	0.0210681	0.075162
Pancreas iron (mg/g)	Center (dv1)	-0.516831	0.412664	-1.25243	0.210415	0.432665
Pancreas iron (mg/g)	Center (dv2)	0.110079	0.312704	0.352021	0.724822	0.830704
Pancreas iron (mg/g)	Scan Time	7.28005e-06	1.01287e-05	0.718752	0.472294	0.722434
Pancreas iron (mg/g)	Scan Date	-0.00123295	0.000371796	-3.3162	0.0009125	0.005475
Pancreas iron (mg/g)	Height	-0.0134392	0.0188442	-0.713176	0.475737	0.722434
Pancreas iron (mg/g)	BMI	0.138911	0.0268818	5.16748	2.37265e-07	5.21983e-06
Pancreas iron (mg/g)	Baseline IDP	0.181767	0.116093	1.5657	0.117419	0.283481
Pancreas iron (mg/g)	Imaging Age	0.0663685	0.234912	0.282525	0.777541	0.914797
Pancreas iron (mg/g)	Imaging Age^2	0.000476485	0.00182725	0.260766	0.794273	0.914797
Pancreas iron (mg/g)	Sex	-1.15472	0.347752	-3.32054	0.000898449	0.00474381
Pancreas iron (mg/g)	Ethnicity	-0.849613	0.288054	-2.9495	0.00318294	0.0140049
Pancreas iron (mg/g)	Center (dv1)	-0.472397	0.390601	-1.20941	0.226505	0.44148
Pancreas iron (mg/g)	Center (dv2)	0.0894715	0.300564	0.297679	0.765948	0.914797
Pancreas iron (mg/g)	Scan Time	3.78869e-06	9.74415e-06	0.388817	0.697412	0.868608
Pancreas iron (mg/g)	Scan Date	-0.00131873	0.000353306	-3.73255	0.000189554	0.00125106
Pancreas iron (mg/g)	Height	-0.0148688	0.0180475	-0.823871	0.410013	0.676521
Pancreas iron (mg/g)	BMI	0.133067	0.0255548	5.20713	1.91785e-07	4.21927e-06
Pancreas iron (mg/g)	Baseline IDP	0.239412	0.120839	1.98126	0.0475626	0.156957
Pancreas iron (mg/g)	Imaging Age	0.0154264	0.244915	0.0629869	0.949777	0.989577
Pancreas iron (mg/g)	Imaging Age^2	0.000797137	0.00191022	0.417302	0.676458	0.826579
Pancreas iron (mg/g)	Sex	-1.20107	0.363854	-3.30095	0.000963565	0.00553003
Pancreas iron (mg/g)	Ethnicity	-0.704065	0.305218	-2.30676	0.0210681	0.075162
Pancreas iron (mg/g)	Center (dv1)	-0.516831	0.412664	-1.25243	0.210415	0.432665
Pancreas iron (mg/g)	Center (dv2)	0.110079	0.312704	0.352021	0.724822	0.830704
Pancreas iron (mg/g)	Scan Time	7.28005e-06	1.01287e-05	0.718752	0.472294	0.722434
Pancreas iron (mg/g)	Scan Date	-0.00123295	0.000371796	-3.3162	0.0009125	0.005475
Pancreas iron (mg/g)	Height	-0.0134392	0.0188442	-0.713176	0.475737	0.722434
Pancreas iron (mg/g)	BMI	0.138911	0.0268818	5.16748	2.37265e-07	5.21983e-06
Pancreas PDFF (%)	Baseline IDP	0.16628	0.111536	1.49081	0.136011	0.309543
Pancreas PDFF (%)	Imaging Age	0.0160539	0.244333	0.0657049	0.947613	0.989577
Pancreas PDFF (%)	Imaging Age^2	0.000760733	0.0019069	0.398936	0.68994	0.827928
Pancreas PDFF (%)	Sex	-0.935059	0.353336	-2.64637	0.00813609	0.0315872
Pancreas PDFF (%)	Ethnicity	-0.696737	0.306066	-2.27642	0.0228206	0.0792717
Pancreas PDFF (%)	Center (dv1)	-0.493938	0.413051	-1.19583	0.231764	0.456609
Pancreas PDFF (%)	Center (dv2)	0.111977	0.314366	0.3562	0.721691	0.830704
Pancreas PDFF (%)	Scan Time	7.20587e-06	1.01134e-05	0.712509	0.47615	0.722434
Pancreas PDFF (%)	Scan Date	-0.00125341	0.000372112	-3.36836	0.000756163	0.00475303
Pancreas PDFF (%)	Height	-0.0121977	0.018797	-0.648918	0.516392	0.74091
Pancreas PDFF (%)	BMI	0.118262	0.0285898	4.13652	3.5262e-05	0.000506305
Pancreas PDFF (%)	Baseline IDP	0.148148	0.108772	1.362	0.173197	0.362888
Pancreas PDFF (%)	Imaging Age	0.0647712	0.234601	0.276091	0.782478	0.914797
Pancreas PDFF (%)	Imaging Age^2	0.000460791	0.00182597	0.252354	0.800768	0.914797
Pancreas PDFF (%)	Sex	-0.939851	0.338089	-2.7799	0.00543762	0.0205076
Pancreas PDFF (%)	Ethnicity	-0.847233	0.288576	-2.93591	0.00332572	0.0141611
Pancreas PDFF (%)	Center (dv1)	-0.457393	0.391059	-1.16963	0.242151	0.463246
Pancreas PDFF (%)	Center (dv2)	0.0883435	0.302214	0.292321	0.770041	0.914797
Pancreas PDFF (%)	Scan Time	3.78671e-06	9.74269e-06	0.388672	0.697519	0.868608
Pancreas PDFF (%)	Scan Date	-0.00132921	0.000353563	-3.75948	0.00017027	0.00118293
Pancreas PDFF (%)	Height	-0.0134063	0.0179966	-0.744936	0.456311	0.725699
Pancreas PDFF (%)	BMI	0.115543	0.0272876	4.23426	2.29305e-05	0.000189177
Pancreas PDFF (%)	Baseline IDP	0.16628	0.111536	1.49081	0.136011	0.309543
Pancreas PDFF (%)	Imaging Age	0.0160539	0.244333	0.0657049	0.947613	0.989577
Pancreas PDFF (%)	Imaging Age^2	0.000760733	0.0019069	0.398936	0.68994	0.827928
Pancreas PDFF (%)	Sex	-0.935059	0.353336	-2.64637	0.00813609	0.0315872
Pancreas PDFF (%)	Ethnicity	-0.696737	0.306066	-2.27642	0.0228206	0.0792717
Pancreas PDFF (%)	Center (dv1)	-0.493938	0.413051	-1.19583	0.231764	0.456609
Pancreas PDFF (%)	Center (dv2)	0.111977	0.314366	0.3562	0.721691	0.830704
Pancreas PDFF (%)	Scan Time	7.20587e-06	1.01134e-05	0.712509	0.47615	0.722434
Pancreas PDFF (%)	Scan Date	-0.00125341	0.000372112	-3.36836	0.000756163	0.00475303
Pancreas PDFF (%)	Height	-0.0121977	0.018797	-0.648918	0.516392	0.74091
Pancreas PDFF (%)	BMI	0.118262	0.0285898	4.13652	3.5262e-05	0.000506305
Pancreas volume (ml)	Baseline IDP	-0.14013	0.101594	-1.37931	0.1678	0.357251
Pancreas volume (ml)	Imaging Age	0.0429689	0.195596	0.219681	0.826119	0.916368
Pancreas volume (ml)	Imaging Age^2	0.000585737	0.00154148	0.379983	0.703958	0.829665
Pancreas volume (ml)	Sex	-0.85099	0.304605	-2.79375	0.00521003	0.0214914
Pancreas volume (ml)	Ethnicity	-0.426319	0.267422	-1.59418	0.110896	0.299979
Pancreas volume (ml)	Center (dv1)	-0.607534	0.369809	-1.64283	0.100418	0.298415
Pancreas volume (ml)	Center (dv2)	-0.163743	0.287916	-0.568718	0.569547	0.786167
Pancreas volume (ml)	Scan Time	4.38345e-06	8.70014e-06	0.503837	0.614376	0.787356
Pancreas volume (ml)	Scan Date	-0.000893283	0.000228114	-3.91595	9.00501e-05	0.000680737
Pancreas volume (ml)	Height	0.000818888	0.0164542	0.0497676	0.960308	0.989577
Pancreas volume (ml)	BMI	0.128943	0.0210702	6.11969	9.37573e-10	6.18798e-08
Pancreas volume (ml)	Baseline IDP	-0.147145	0.0978737	-1.50342	0.132732	0.296959
Pancreas volume (ml)	Imaging Age	0.0996578	0.188513	0.528653	0.597046	0.820938
Pancreas volume (ml)	Imaging Age^2	0.000232712	0.00148217	0.157008	0.875238	0.914797
Pancreas volume (ml)	Sex	-0.829019	0.291509	-2.84388	0.00445674	0.0173026
Pancreas volume (ml)	Ethnicity	-0.557488	0.252556	-2.20738	0.0272874	0.0857605
Pancreas volume (ml)	Center (dv1)	-0.567066	0.35235	-1.60938	0.107532	0.272928
Pancreas volume (ml)	Center (dv2)	-0.172235	0.278223	-0.619052	0.535882	0.794792
Pancreas volume (ml)	Scan Time	1.58295e-06	8.36504e-06	0.189234	0.849909	0.914797
Pancreas volume (ml)	Scan Date	-0.00100378	0.000218421	-4.59564	4.31425e-06	3.79654e-05
Pancreas volume (ml)	Height	0.000565386	0.0156693	0.0360825	0.971217	0.97863
Pancreas volume (ml)	BMI	0.129735	0.0203529	6.37429	1.83814e-10	1.21317e-08
Pancreas volume (ml)	Baseline IDP	-0.14013	0.101594	-1.37931	0.1678	0.357251
Pancreas volume (ml)	Imaging Age	0.0429689	0.195596	0.219681	0.826119	0.916368
Pancreas volume (ml)	Imaging Age^2	0.000585737	0.00154148	0.379983	0.703958	0.829665
Pancreas volume (ml)	Sex	-0.85099	0.304605	-2.79375	0.00521003	0.0214914
Pancreas volume (ml)	Ethnicity	-0.426319	0.267422	-1.59418	0.110896	0.299979
Pancreas volume (ml)	Center (dv1)	-0.607534	0.369809	-1.64283	0.100418	0.298415
Pancreas volume (ml)	Center (dv2)	-0.163743	0.287916	-0.568718	0.569547	0.786167
Pancreas volume (ml)	Scan Time	4.38345e-06	8.70014e-06	0.503837	0.614376	0.787356
Pancreas volume (ml)	Scan Date	-0.000893283	0.000228114	-3.91595	9.00501e-05	0.000680737
Pancreas volume (ml)	Height	0.000818888	0.0164542	0.0497676	0.960308	0.989577
Pancreas volume (ml)	BMI	0.128943	0.0210702	6.11969	9.37573e-10	6.18798e-08
phenotype_name	Covariate	Beta	SE	Z	p	FDR
Spleen volume (ml)	Baseline IDP	0.0533006	0.108072	0.493196	0.621874	0.789301
Spleen volume (ml)	Imaging Age	-0.00345611	0.189656	-0.018223	0.985461	0.989577
Spleen volume (ml)	Imaging Age^2	0.000976777	0.00149173	0.654795	0.5126	0.74091
Spleen volume (ml)	Sex	-0.899063	0.304474	-2.95284	0.00314864	0.0143317
Spleen volume (ml)	Ethnicity	-0.421807	0.264109	-1.5971	0.110244	0.299979
Spleen volume (ml)	Center (dv1)	-0.547266	0.356689	-1.5343	0.124957	0.302867
Spleen volume (ml)	Center (dv2)	-0.245794	0.285516	-0.860878	0.389305	0.650087
Spleen volume (ml)	Scan Time	3.67775e-06	8.54877e-06	0.430208	0.667045	0.822896
Spleen volume (ml)	Scan Date	-0.000904191	0.000226748	-3.98765	6.67308e-05	0.000587231
Spleen volume (ml)	Height	-0.00909768	0.0164424	-0.553307	0.580053	0.787356
Spleen volume (ml)	BMI	0.126568	0.0223453	5.66418	1.47732e-08	3.90011e-07
Spleen volume (ml)	Baseline IDP	0.0436347	0.103962	0.419716	0.674693	0.868608
Spleen volume (ml)	Imaging Age	0.0398741	0.181688	0.219465	0.826288	0.914797
Spleen volume (ml)	Imaging Age^2	0.000731968	0.00142542	0.51351	0.607595	0.821407
Spleen volume (ml)	Sex	-0.883501	0.291291	-3.03305	0.00242097	0.0110196
Spleen volume (ml)	Ethnicity	-0.536204	0.249865	-2.14597	0.0318752	0.0956257
Spleen volume (ml)	Center (dv1)	-0.504889	0.339969	-1.4851	0.137517	0.299771
Spleen volume (ml)	Center (dv2)	-0.253309	0.276043	-0.917645	0.358805	0.623187
Spleen volume (ml)	Scan Time	1.35452e-06	8.20342e-06	0.165117	0.868852	0.914797
Spleen volume (ml)	Scan Date	-0.00101906	0.000217266	-4.69037	2.72716e-06	2.99988e-05
Spleen volume (ml)	Height	-0.00935345	0.0156378	-0.598132	0.549752	0.797442
Spleen volume (ml)	BMI	0.127957	0.0215257	5.94441	2.77462e-09	7.32499e-08
Spleen volume (ml)	Baseline IDP	0.0533006	0.108072	0.493196	0.621874	0.789301
Spleen volume (ml)	Imaging Age	-0.00345611	0.189656	-0.018223	0.985461	0.989577
Spleen volume (ml)	Imaging Age^2	0.000976777	0.00149173	0.654795	0.5126	0.74091
Spleen volume (ml)	Sex	-0.899063	0.304474	-2.95284	0.00314864	0.0143317
Spleen volume (ml)	Ethnicity	-0.421807	0.264109	-1.5971	0.110244	0.299979
Spleen volume (ml)	Center (dv1)	-0.547266	0.356689	-1.5343	0.124957	0.302867
Spleen volume (ml)	Center (dv2)	-0.245794	0.285516	-0.860878	0.389305	0.650087
Spleen volume (ml)	Scan Time	3.67775e-06	8.54877e-06	0.430208	0.667045	0.822896
Spleen volume (ml)	Scan Date	-0.000904191	0.000226748	-3.98765	6.67308e-05	0.000587231
Spleen volume (ml)	Height	-0.00909768	0.0164424	-0.553307	0.580053	0.787356
Spleen volume (ml)	BMI	0.126568	0.0223453	5.66418	1.47732e-08	3.90011e-07
VAT volume (ml)	Baseline IDP	0.368664	0.166096	2.21959	0.0264468	0.0895122
VAT volume (ml)	Imaging Age	-0.0567674	0.19516	-0.290876	0.771146	0.870011
VAT volume (ml)	Imaging Age^2	0.00135631	0.00153591	0.883067	0.3772	0.638339
VAT volume (ml)	Sex	-0.590428	0.342289	-1.72494	0.0845378	0.259511
VAT volume (ml)	Ethnicity	-0.483671	0.269272	-1.79622	0.0724603	0.227732
VAT volume (ml)	Center (dv1)	-0.539688	0.372575	-1.44854	0.147467	0.329925
VAT volume (ml)	Center (dv2)	-0.160875	0.295701	-0.544047	0.586409	0.787356
VAT volume (ml)	Scan Time	3.42562e-06	8.83779e-06	0.38761	0.698304	0.829665
VAT volume (ml)	Scan Date	-0.000947213	0.000237483	-3.98855	6.64779e-05	0.000587231
VAT volume (ml)	Height	-0.0171565	0.0168949	-1.01549	0.309873	0.576102
VAT volume (ml)	BMI	0.0871506	0.0315682	2.76071	0.00576752	0.0230701
VAT volume (ml)	Baseline IDP	0.42252	0.163898	2.57794	0.00993906	0.0354583
VAT volume (ml)	Imaging Age	-0.0352953	0.18734	-0.188402	0.850562	0.914797
VAT volume (ml)	Imaging Age^2	0.00128695	0.00147155	0.874552	0.381818	0.648017
VAT volume (ml)	Sex	-0.513944	0.328876	-1.56273	0.118117	0.283481
VAT volume (ml)	Ethnicity	-0.570571	0.256682	-2.22287	0.0262245	0.0857605
VAT volume (ml)	Center (dv1)	-0.550358	0.358267	-1.53616	0.124498	0.287104
VAT volume (ml)	Center (dv2)	-0.181774	0.286246	-0.635029	0.52541	0.794792
VAT volume (ml)	Scan Time	1.30378e-06	8.50462e-06	0.153303	0.878159	0.914797
VAT volume (ml)	Scan Date	-0.00106183	0.000227438	-4.66864	3.03195e-06	3.0786e-05
VAT volume (ml)	Height	-0.0178854	0.0161081	-1.11034	0.266853	0.496122
VAT volume (ml)	BMI	0.0799673	0.0307609	2.59964	0.00933222	0.0342182
VAT volume (ml)	Baseline IDP	0.368664	0.166096	2.21959	0.0264468	0.0895122
VAT volume (ml)	Imaging Age	-0.0567674	0.19516	-0.290876	0.771146	0.870011
VAT volume (ml)	Imaging Age^2	0.00135631	0.00153591	0.883067	0.3772	0.638339
VAT volume (ml)	Sex	-0.590428	0.342289	-1.72494	0.0845378	0.259511
VAT volume (ml)	Ethnicity	-0.483671	0.269272	-1.79622	0.0724603	0.227732
VAT volume (ml)	Center (dv1)	-0.539688	0.372575	-1.44854	0.147467	0.329925
VAT volume (ml)	Center (dv2)	-0.160875	0.295701	-0.544047	0.586409	0.787356
VAT volume (ml)	Scan Time	3.42562e-06	8.83779e-06	0.38761	0.698304	0.829665
VAT volume (ml)	Scan Date	-0.000947213	0.000237483	-3.98855	6.64779e-05	0.000587231
VAT volume (ml)	Height	-0.0171565	0.0168949	-1.01549	0.309873	0.576102
VAT volume (ml)	BMI	0.0871506	0.0315682	2.76071	0.00576752	0.0230701
