# Supplementary material for: Abdominal imaging associates body composition with COVID-19 severity
Source: PLoS One. 2023 Apr 13;18(4):e0283506. doi: 10.1371/journal.pone.0283506 (PMC10101472; doi:10.1371/journal.pone.0283506)
Supplement: S4 Table — (XLSX) [file pone.0283506.s004.xlsx]

## Sheet: Sheet1
Predictor	beta	se	z	p	FDR
VAT volume (ml)	0.000249287	7.15924e-05	3.48203	0.000497628	0.00149288
Pancreas PDFF (%)	0.0108043	0.0176243	0.613033	0.539855	1
Imaging age	0.0970204	0.0189272	5.12598	2.95988e-07	1.18395e-06
Sex	0.141312	0.337003	0.419319	0.674983	1
